# Supplementary material for: Symmetry Breaking on Density in Escaping Ants: Experiment and Alarm Pheromone Model
Source: PLoS One. 2014 Dec 31;9(12):e114517. doi: 10.1371/journal.pone.0114517 (PMC4281238; doi:10.1371/journal.pone.0114517)
Supplement: S1 Data — (XLSX) [file pone.0114517.s001.xlsx]

## Sheet: Sheet1
L	R	rest
6	22	7
12	21	5
17	20	5
18	8	3
29	7	19
17	20	14
34	11	15
24	22	6
22	9	10
26	12	4
22	5	14
17	7	2
11	25	0
18	13	4
12	21	3
14	25	4
8	25	4
11	31	4
32	24	4
15	35	7
51	6	1
18	2	19
26	2	15
20	11	0
11	27	0
9	17	2
19	50	4
31	2	14
22	16	10
4	22	0
17	15	4
12	25	5
22	7	6
23	4	8
87	31	14
105	16	9
57	36	6
60	46	17
50	42	15
45	45	4
47	32	2
65	40	11
95	68	5
64	84	2
75	64	9
87	71	5
77	76	6
70	77
13	31	3
25	40	0
55	15	1
33	20	1
16	47	1
24	46	6
50	26	4
55	25	0
51	36	3
22	28	2
45	27	7
33	35	5
27	23	2
11	30	1
30	23	2
36	30	0
18	65	5
18	36	5
29	24	2
19	33	2
19	26	2
36	33	3
17	42	3
18	29	4
53	34	4
42	25	2
126	87	6
59	59	2
84	62	5
71	63	6
68	59	5
99	58	0
92	102	5
160	68	5
104	130	9
122	124	5
150	119	1
25	11	3
19	8	3
23	24	5
10	16	1
6	12	5
38	34	3
32	4	3
25	7	6
10	25	3
21	18	1
21	16	0
33	7	0
9	31	0
7	21	2
21	12	0
30	12	0
36	12	1
31	32	0
31	6	3
28	6	1
18	17	4
50	7	3
8	20	1
5	16	1
8	14	3
20	14	1
10	17	5
12	15	8
16	18	1
9	31	1
14	17	0
15	17	2
17	9	2
14	25	2
24	5	1
9	10	1
10	24	1
7	13	2
13	19	2
4	15	2
9	11	1
15	14	2
14	20	1
4	10	1
9	25	1
4	12	3
12	9	3
13	9	2
14	13	1
22	3	1
18	16	0
11	17	2
14	13	1
10	9	2
13	14	2
10	20	1
24	12	0
5	15	0
9	11	1
5	12	0
15	24	2
14	7	1
8	11	1
13	12	1
70	86	8
68	56	4
59	71	3
74	68	4
49	89	4
60	36	0
28	50	4
63	26	0
79	57	3
55	40	1
33	42	4
42	90	0
57	48	2
42	52	1
39	45	4
57	57	1
40	58	1
39	45	1
74	69	4
31	64	1
52	57	2
47	71	2
46	59	1
65	71	1
66	81	0
62	69	2
63	61	2
52	66	2
55	57	2
59	48	1
71	57	0
61	64	1
30	28	3
24	8	1
13	8	0
20	3	3
4	22	1
18	8	2
12	9	0
17	14	1
21	15	2
41	80	9
44	59	4
40	58	4
67	44	1
21	8	0
8	15	2
14	8	0
9	17	0
19	32	1
17	39	1
55	28	1
40	27	4
32	16	1
23	33	1
30	25	1
27	30	1
29	33	2
30	35	1
27	27	2
30	35	2
24	29	1
38	27	3
49	26	0
25	24	2
12	9	1
18	28	2
31	17	1
24	24	2
27	12	1
36	10	0
21	23	4
18	16	0
14	46	2
26	30	0
30	10	0
11	18	2
26	14	0
23	32	1
24	32	1
39	30	0
21	32	0
21	23	1
26	15	0
36	6	2
33	14	0
28	12	2
29	12	3
11	29	0
19	23	1
22	22	0
42	9	3
24	11	1
14	17	2
15	22	2
35	7	0
27	18	3
20	30	1
23	27	6
24	11	1
32	13	0
29	14	0
32	33	0
32	22	1
12	49	0
26	31	0
35	26	1
43	25	1
25	27	0
9	5	1
6	0	2
9	2	0
9	3	0
10	2	0
4	7	1
5	10	1
10	1	0
10	1	3
5	4	1
10	2	2
3	5	0
6	7	0
8	1	2
6	4	1
9	6	0
9	4	1
4	11	1
6	11	0
2	6	2
2	10	0
3	10	1
9	2	0
10	5	0
10	4	0
9	5	0
5	8	1
6	4	0
4	10	1
8	3	0
5	7	1
7	6	0
4	8	1
